# Supplementary material for: Design of compensation algorithms for zero padding and its application to a patch based deep neural network
Source: PeerJ Comput Sci. 2024 Aug 29;10:e2287. doi: 10.7717/peerj-cs.2287 (PMC11419638; doi:10.7717/peerj-cs.2287)
Supplement: Supplemental Information 3 [file peerj-cs-10-2287-s003.zip]

Archive with 1 entries (1 files):
- 2d_masks.zip
