# Supplementary material for: Design of compensation algorithms for zero padding and its application to a patch based deep neural network
Source: PeerJ Comput Sci. 2024 Aug 29;10:e2287. doi: 10.7717/peerj-cs.2287 (PMC11419638; doi:10.7717/peerj-cs.2287)
Supplement: Supplemental Information 4 [file peerj-cs-10-2287-s004.zip]

Archive with 66 entries (66 files):
- ID_0000_Z_0142.tif
- ID_0001_Z_0146.tif
- ID_0002_Z_0162.tif
- ID_0003_Z_0132.tif
- ID_0004_Z_0066.tif
- ID_0005_Z_0066.tif
- ID_0006_Z_0206.tif
- ID_0007_Z_0211.tif
- ID_0008_Z_0065.tif
- ID_0009_Z_0114.tif
- ID_0010_Z_0259.tif
- ID_0011_Z_0156.tif
- ID_0012_Z_0167.tif
- ID_0013_Z_0047.tif
- ID_0014_Z_0116.tif
- ID_0015_Z_0136.tif
- ID_0016_Z_0208.tif
- ID_0017_Z_0061.tif
- ID_0018_Z_0069.tif
- ID_0019_Z_0088.tif
- ID_0020_Z_0070.tif
- ID_0021_Z_0066.tif
- ID_0022_Z_0131.tif
- ID_0023_Z_0241.tif
- ID_0024_Z_0086.tif
- ID_0025_Z_0112.tif
- ID_0026_Z_0140.tif
- ID_0027_Z_0125.tif
- ID_0028_Z_0125.tif
- ID_0029_Z_0059.tif
- ID_0030_Z_0302.tif
- ID_0031_Z_0232.tif
- ID_0032_Z_0055.tif
- ID_0033_Z_0278.tif
- ID_0034_Z_0066.tif
- ID_0035_Z_0224.tif
- ID_0036_Z_0060.tif
- ID_0037_Z_0150.tif
- ID_0038_Z_0148.tif
- ID_0039_Z_0112.tif
- ID_0040_Z_0066.tif
- ID_0041_Z_0336.tif
- ID_0042_Z_0366.tif
- ID_0043_Z_0097.tif
- ID_0044_Z_0116.tif
- ID_0045_Z_0131.tif
- ID_0046_Z_0110.tif
- ID_0047_Z_0272.tif
- ID_0048_Z_0294.tif
- ID_0049_Z_0105.tif
- ID_0050_Z_0085.tif
- ID_0051_Z_0130.tif
- ID_0052_Z_0108.tif
- ID_0053_Z_0127.tif
- ID_0054_Z_0135.tif
- ID_0055_Z_0122.tif
- ID_0056_Z_0163.tif
- ID_0057_Z_0070.tif
- ID_0058_Z_0150.tif
- ID_0059_Z_0150.tif
- ID_0060_Z_0147.tif
- ID_0061_Z_0064.tif
- ID_0062_Z_0125.tif
- ID_0063_Z_0067.tif
- ID_0064_Z_0069.tif
- ID_0065_Z_0126.tif
