# Supplementary material for: Design of compensation algorithms for zero padding and its application to a patch based deep neural network
Source: PeerJ Comput Sci. 2024 Aug 29;10:e2287. doi: 10.7717/peerj-cs.2287 (PMC11419638; doi:10.7717/peerj-cs.2287)
Supplement: Supplemental Information 5 [file peerj-cs-10-2287-s005.zip]

Archive with 66 entries (66 files):
- ID_0066_Z_0141.tif
- ID_0067_Z_0238.tif
- ID_0068_Z_0055.tif
- ID_0069_Z_0054.tif
- ID_0070_Z_0120.tif
- ID_0071_Z_0072.tif
- ID_0072_Z_0119.tif
- ID_0073_Z_0076.tif
- ID_0074_Z_0066.tif
- ID_0075_Z_0061.tif
- ID_0076_Z_0230.tif
- ID_0077_Z_0173.tif
- ID_0078_Z_0058.tif
- ID_0079_Z_0072.tif
- ID_0080_Z_0213.tif
- ID_0081_Z_0066.tif
- ID_0082_Z_0278.tif
- ID_0083_Z_0256.tif
- ID_0084_Z_0218.tif
- ID_0085_Z_0237.tif
- ID_0086_Z_0253.tif
- ID_0087_Z_0237.tif
- ID_0088_Z_0100.tif
- ID_0089_Z_0341.tif
- ID_0090_Z_0119.tif
- ID_0091_Z_0063.tif
- ID_0092_Z_0258.tif
- ID_0093_Z_0123.tif
- ID_0094_Z_0214.tif
- ID_0095_Z_0097.tif
- ID_0096_Z_0216.tif
- ID_0097_Z_0098.tif
- ID_0098_Z_0068.tif
- ID_0099_Z_0069.tif
- ID_0100_Z_0062.tif
- ID_0101_Z_0196.tif
- ID_0102_Z_0238.tif
- ID_0103_Z_0069.tif
- ID_0104_Z_0101.tif
- ID_0105_Z_0240.tif
- ID_0106_Z_0130.tif
- ID_0107_Z_0062.tif
- ID_0108_Z_0259.tif
- ID_0109_Z_0134.tif
- ID_0110_Z_0066.tif
- ID_0111_Z_0078.tif
- ID_0112_Z_0085.tif
- ID_0113_Z_0090.tif
- ID_0114_Z_0078.tif
- ID_0115_Z_0060.tif
- ID_0116_Z_0116.tif
- ID_0117_Z_0235.tif
- ID_0118_Z_0206.tif
- ID_0119_Z_0063.tif
- ID_0120_Z_0123.tif
- ID_0121_Z_0245.tif
- ID_0122_Z_0066.tif
- ID_0123_Z_0073.tif
- ID_0124_Z_0066.tif
- ID_0125_Z_0119.tif
- ID_0126_Z_0139.tif
- ID_0127_Z_0064.tif
- ID_0128_Z_0130.tif
- ID_0129_Z_0104.tif
- ID_0130_Z_0140.tif
- ID_0131_Z_0097.tif
