# Supplementary material for: Design of compensation algorithms for zero padding and its application to a patch based deep neural network
Source: PeerJ Comput Sci. 2024 Aug 29;10:e2287. doi: 10.7717/peerj-cs.2287 (PMC11419638; doi:10.7717/peerj-cs.2287)
Supplement: Supplemental Information 6 [file peerj-cs-10-2287-s006.zip]

Archive with 77 entries (77 files):
- ID_0132_Z_0069.tif
- ID_0133_Z_0070.tif
- ID_0134_Z_0137.tif
- ID_0135_Z_0066.tif
- ID_0136_Z_0122.tif
- ID_0137_Z_0155.tif
- ID_0138_Z_0063.tif
- ID_0139_Z_0056.tif
- ID_0140_Z_0230.tif
- ID_0141_Z_0128.tif
- ID_0142_Z_0145.tif
- ID_0143_Z_0124.tif
- ID_0144_Z_0224.tif
- ID_0145_Z_0059.tif
- ID_0146_Z_0122.tif
- ID_0147_Z_0051.tif
- ID_0148_Z_0254.tif
- ID_0149_Z_0269.tif
- ID_0150_Z_0090.tif
- ID_0151_Z_0140.tif
- ID_0152_Z_0133.tif
- ID_0153_Z_0065.tif
- ID_0154_Z_0070.tif
- ID_0155_Z_0130.tif
- ID_0156_Z_0099.tif
- ID_0157_Z_0070.tif
- ID_0158_Z_0164.tif
- ID_0159_Z_0104.tif
- ID_0160_Z_0140.tif
- ID_0161_Z_0075.tif
- ID_0162_Z_0091.tif
- ID_0163_Z_0138.tif
- ID_0164_Z_0066.tif
- ID_0165_Z_0145.tif
- ID_0166_Z_0072.tif
- ID_0167_Z_0128.tif
- ID_0168_Z_0130.tif
- ID_0169_Z_0066.tif
- ID_0170_Z_0066.tif
- ID_0171_Z_0184.tif
- ID_0172_Z_0098.tif
- ID_0173_Z_0110.tif
- ID_0174_Z_0054.tif
- ID_0175_Z_0165.tif
- ID_0176_Z_0162.tif
- ID_0177_Z_0163.tif
- ID_0178_Z_0127.tif
- ID_0179_Z_0130.tif
- ID_0180_Z_0086.tif
- ID_0181_Z_0122.tif
- ID_0182_Z_0060.tif
- ID_0183_Z_0242.tif
- ID_0184_Z_0089.tif
- ID_0185_Z_0131.tif
- ID_0186_Z_0102.tif
- ID_0187_Z_0145.tif
- ID_0188_Z_0137.tif
- ID_0189_Z_0132.tif
- ID_0190_Z_0070.tif
- ID_0191_Z_0140.tif
- ID_0192_Z_0064.tif
- ID_0193_Z_0060.tif
- ID_0194_Z_0120.tif
- ID_0195_Z_0062.tif
- ID_0196_Z_0259.tif
- ID_0197_Z_0123.tif
- ID_0198_Z_0120.tif
- ID_0199_Z_0119.tif
- ID_0200_Z_0125.tif
- ID_0201_Z_0241.tif
- ID_0202_Z_0098.tif
- ID_0203_Z_0079.tif
- ID_0204_Z_0066.tif
- ID_0205_Z_0066.tif
- ID_0206_Z_0062.tif
- ID_0207_Z_0160.tif
- ID_0208_Z_0063.tif
