# Supplementary material for: Design of compensation algorithms for zero padding and its application to a patch based deep neural network
Source: PeerJ Comput Sci. 2024 Aug 29;10:e2287. doi: 10.7717/peerj-cs.2287 (PMC11419638; doi:10.7717/peerj-cs.2287)
Supplement: Supplemental Information 7 [file peerj-cs-10-2287-s007.zip]

Archive with 58 entries (58 files):
- ID_0209_Z_0267.tif
- ID_0210_Z_0140.tif
- ID_0211_Z_0140.tif
- ID_0212_Z_0064.tif
- ID_0213_Z_0088.tif
- ID_0214_Z_0120.tif
- ID_0215_Z_0238.tif
- ID_0216_Z_0057.tif
- ID_0217_Z_0078.tif
- ID_0218_Z_0231.tif
- ID_0219_Z_0222.tif
- ID_0220_Z_0066.tif
- ID_0221_Z_0081.tif
- ID_0222_Z_0122.tif
- ID_0223_Z_0214.tif
- ID_0224_Z_0210.tif
- ID_0225_Z_0069.tif
- ID_0226_Z_0066.tif
- ID_0227_Z_0181.tif
- ID_0228_Z_0097.tif
- ID_0229_Z_0060.tif
- ID_0230_Z_0242.tif
- ID_0231_Z_0140.tif
- ID_0232_Z_0063.tif
- ID_0233_Z_0064.tif
- ID_0234_Z_0096.tif
- ID_0235_Z_0058.tif
- ID_0236_Z_0122.tif
- ID_0237_Z_0061.tif
- ID_0238_Z_0253.tif
- ID_0239_Z_0365.tif
- ID_0240_Z_0066.tif
- ID_0241_Z_0124.tif
- ID_0242_Z_0123.tif
- ID_0243_Z_0056.tif
- ID_0244_Z_0184.tif
- ID_0245_Z_0318.tif
- ID_0246_Z_0228.tif
- ID_0247_Z_0070.tif
- ID_0248_Z_0062.tif
- ID_0249_Z_0070.tif
- ID_0250_Z_0070.tif
- ID_0251_Z_0125.tif
- ID_0252_Z_0064.tif
- ID_0253_Z_0238.tif
- ID_0254_Z_0075.tif
- ID_0255_Z_0061.tif
- ID_0256_Z_0062.tif
- ID_0257_Z_0071.tif
- ID_0258_Z_0072.tif
- ID_0259_Z_0073.tif
- ID_0260_Z_0148.tif
- ID_0261_Z_0238.tif
- ID_0262_Z_0064.tif
- ID_0263_Z_0093.tif
- ID_0264_Z_0080.tif
- ID_0265_Z_0063.tif
- ID_0266_Z_0202.tif
